# Supplementary material for: Co-Occurrence of Germline Genomic Variants and Copy Number Variations in Hereditary Breast and Colorectal Cancer Patients
Source: Genes (Basel). 2023 Aug 3;14(8):1580. doi: 10.3390/genes14081580 (PMC10454294; doi:10.3390/genes14081580)
Supplement: Supplementary file 1 [file genes-14-01580-s001.zip]

Archive with 1 entries (1 files):
- genes-2526806-supplementary.xlsx
